# Supplementary material for: Diversity and Novelty of Venom Peptides in Vermivorous Cone Snails, Subgenus Rhizoconus (Gastropoda: Mollusca)
Source: Mar Drugs. 2025 Jun 26;23(7):266. doi: 10.3390/md23070266 (PMC12300008; doi:10.3390/md23070266)
Supplement: Supplementary file 1 [file marinedrugs-23-00266-s001.zip]

Archive with 6 entries (5 files):
- Supplementary Files/
- Supplementary Files/Supplementary File S1. Metadata.xlsx
- Supplementary Files/Supplementary File S2. Multiple sequence alignment of identified conopeptides.pdf
- Supplementary Files/Supplementary File S3. C. miles comparison.xlsx
- Supplementary Files/Supplementary File S4. Relative Expression.xlsx
- Supplementary Files/Supplementary File S5. Abundance and expression levels - Copy.pdf
