# Supplementary material for: Diversity and Novelty of Venom Peptides in Vermivorous Cone Snails, Subgenus Rhizoconus (Gastropoda: Mollusca)
Source: Mar Drugs. 2025 Jun 26;23(7):266. doi: 10.3390/md23070266 (PMC12300008; doi:10.3390/md23070266)
Supplement: Supplementary file 1 [file marinedrugs-23-00266-s001.zip › Supplementary Files/Supplementary File S4. Relative Expression.xlsx]

## Sheet: Ccapitaneus
Supplementary File S3. Relative expression of conotoxin gene superfamilies in C. capitaneus.
Superfamily	Count	TPM	% Relative expression	Rank
O2	25	58902.3	0.310357	1
D	1	35273.4	0.185856	2
O1	28	31688.7	0.166969	3
B2	3	25657.6	0.13519	4
I2	5	14415.7	0.0759567	5
O3	7	5869.42	0.0309261	6
Con-ikot-ikot	17	5548.48	0.029235	7
I3	10	4014.65	0.0211533	8
Pmag-02	2	2809.17	0.0148016	9
M	27	1048.51	0.00552462	10
J	4	933.5	0.00491863	11
METSS	1	886.38	0.00467035	12
G2	3	797.71	0.00420315	13
L	4	530.17	0.00279348	14
MWKTG	1	413.87	0.00218069	15
N	3	214.38	0.00112957	16
Conoporin	3	146.79	0.000773439	17
Conodipine	2	116.95	0.000616212	18
SF-mi1	2	51.61	0.000271934	19
Divergent_MKFPLLFISL	1	47.63	0.000250963	20
Conkunitzin	5	43.79	0.00023073	21
SF-mi3	1	38.9	0.000204965	22
T	13	33.85	0.000178356	23
W	10	26.47	0.000139471	24
I1	1	22.85	0.000120397	25
Insulin	4	20.76	0.000109385	26
Divergent_MSKLVILAVL	1	19.9	0.000104853	27
Ggeo01	3	19.09	0.000100586	28
H	3	18.86	9.93737e-05	29
P	3	17.63	9.28928e-05	30
MEALT	2	17.07	8.99421e-05	31
S	1	16.9	8.90464e-05	32
MGTMK	1	15.67	8.25655e-05	33
A	3	15.11	7.96149e-05	34
Divergent_MSTLGMTLL	1	13.26	6.98672e-05	35
R	1	12.62	6.6495e-05	36
MRLPT	1	10.38	5.46924e-05	37
Cerm06	1	6.96	3.66724e-05	38
B1	2	5.54	2.91904e-05	39
Conohyal	2	5.46	2.87688e-05	40
Conopressin/conophysin	2	5.41	2.85054e-05	41
C	2	4.96	2.61343e-05	42
MMLFM	2	4.82	2.53967e-05	43
SF-im6	1	3.54	1.86523e-05	44
Z	2	3.45	1.81781e-05	45
E	1	3.15	1.65974e-05	46
G	1	3.02	1.59124e-05	47
MMTLK	1	2.96	1.55963e-05	48
V	1	2.48	1.30672e-05	49
F	1	2.25	1.18553e-05	50
Cerm03	1	2.06	1.08542e-05	51
Thyrostimulin	1	1.46	7.69277e-06	52
Cver03	1	1.13	5.95399e-06	53

## Sheet: Cmiles
Supplementary File S3. Relative expression of conotoxin gene superfamilies in C. miles.
Superfamily	Count	TPM	% Relative expression	Rank
O1	18	431368	0.768892	1
B2	5	35426.4	0.0631457	2
G2	1	32050.5	0.0571283	3
O2	9	22038.1	0.0392817	4
SF-mi4	2	16589.7	0.0295703	5
L	3	9208.38	0.0164135	6
M	10	7254.28	0.0129304	7
Pmag-02	3	2240.05	0.00399277	8
D	1	2053.48	0.00366022	9
Cerm03	1	849.58	0.00151433	10
SF-mi3	1	423.93	0.000755633	11
Con-ikot-ikot	9	349.43	0.000622841	12
Divergent_MSTLGRVLLL	1	282.08	0.000502793	13
METSS	1	164.89	0.000293908	14
MIKSL	1	108.62	0.000193609	15
I2	2	101.49	0.000180901	16
T	2	71.49	0.000127427	17
E	2	54.23	9.66621e-05	18
J	1	37.2	6.63071e-05	19
MNVRM	1	35.34	6.29917e-05	20
Conopressin/conophysin	2	33.5	5.9712e-05	21
SF-mi8	1	32.44	5.78226e-05	22
Divergent_MSTLGMTLL	2	26.67	4.75379e-05	23
Conkunitzin	3	26.02	4.63793e-05	24
I3	1	21.02	3.74671e-05	25
F	1	20.91	3.7271e-05	26
A	5	20.61	3.67363e-05	27
SF-mi1	1	20.35	3.62728e-05	28
Ggeo01	3	17.07	3.04264e-05	29
N	1	11.19	1.99456e-05	30
B1	2	10.67	1.90187e-05	31
O3	2	9.47	1.68798e-05	32
Insulin	2	9.08	1.61846e-05	33
C	3	8.94	1.59351e-05	34
MWKTG	1	8.7	1.55073e-05	35
Divergent_MSKLVILAVL	2	7.08	1.26197e-05	36
Conohyal	3	5.67	1.01065e-05	37
Conoporin	1	4.98	8.87659e-06	38
P	1	4.9	8.73399e-06	39
G	1	4.64	8.27056e-06	40
Ggeo03	2	3.49	6.22074e-06	41
R	1	2.04	3.63619e-06	42
S	1	1.87	3.33318e-06	43
MRLPT	1	1.83	3.26188e-06	44
W	1	1.67	2.97669e-06	45
Conodipine	1	1.46	2.60237e-06	46
MQFLT	1	1.35	2.4063e-06	47
U	1	1.15	2.04982e-06	48
		561026

## Sheet: Cmustelinus
Supplementary File S4. Relative expression of conotoxin gene superfamilies in C. mustelinus.
Superfamily	Count	TPM	% Relative Expression	Rank
O1	28	222608	0.432307	1
D	7	73948.1	0.143608	2
O2	13	67814	0.131695	3
B2	2	49280.9	0.095704	4
Con-ikot-ikot	13	37343.8	0.0725219	5
J	3	34057.3	0.0661395	6
I3	3	14186.6	0.0275506	7
T	18	6551.79	0.0127236	8
N	1	2363.96	0.00459083	9
O3	2	2246.14	0.00436202	10
Pmag-02	2	896.53	0.00174107	11
Q	1	852.61	0.00165578	12
Cerm03	1	614.41	0.00119319	13
Insulin	1	599.34	0.00116392	14
M	26	417.7	0.000811177	15
METSS	1	243.79	0.000473442	16
Prohormone-4	1	142.69	0.000277105	17
S	2	131.78	0.000255918	18
G2	4	115.85	0.000224982	19
MRLPT	1	90.67	0.000176082	20
MSGLR	1	88.97	0.000172781	21
L	3	80.83	0.000156973	22
V	2	51.56	0.00010013	23
P	3	32.1	6.23385e-05	24
MQFLT	1	27.83	5.40461e-05	25
I2	5	25.12	4.87833e-05	26
C	3	24.15	4.68995e-05	27
MNVRM	1	17.18	3.33637e-05	28
Conodipine	2	16.78	3.25869e-05	29
MGTMK	1	13.78	2.67609e-05	30
MWKTG	1	9.91	1.92453e-05	31
Conkunitzin	1	9.44	1.83326e-05	32
Divergent_MSTLGMLLL	1	8.12	1.57691e-05	33
E	1	5.65	1.09724e-05	34
W	2	4.64	9.01092e-06	35
Ggeo01	1	3.66	7.10775e-06	36
A	1	3.24	6.29211e-06	37
R	1	1.99	3.8646e-06	38
B1	1	1.6	3.10721e-06	39
SF-mi1	1	1.4	2.71881e-06	40
I1	1	1.35	2.62171e-06	41
MMTLK	1	1.33	2.58287e-06	42
Conopressin/conophysin	1	1.24	2.40809e-06	43
MMLFM	1	1.15	2.23331e-06	44
MKIAL	1	1.05	2.03911e-06	45
